# Supplementary material for: Transcriptome-Wide Cleavage Site Mapping on Cellular mRNAs Reveals Features Underlying Sequence-Specific Cleavage by the Viral Ribonuclease SOX
Source: PLoS Pathog. 2015 Dec 8;11(12):e1005305. doi: 10.1371/journal.ppat.1005305 (PMC4672902; doi:10.1371/journal.ppat.1005305)
Supplement: S3 Table — This table lists SOX cut sites identified in both replicates with confidence level of 99.99% or in one with confidence level 99.99% and in the second with confidence level 99.9%, and that were ≤ 5 nt apart in the two replicates. The table includes the chromosomal position of the cut site, the read count at the cut site in each replicate, the gene name and the confidence level setting used for the identification. It also indicates whether the cut site could be a transcriptional start site (TSS) and whether the cut site was used for the analyses in Figs 2 and 4 or to generate the PWM for analyses in Fig 6. Only cut sites identified in both replicates with confidence level 99.99% were used for the analyses shown in Figs 2 and 4. (XLSX) [file ppat.1005305.s010.xlsx]

## Sheet: TableS3.txt
chr	strand	max_peak_repeat1	max_peak_repeat 2	count_at_peak repeat1	count_at_peak repeat2	gene_name	potential TSS?	conf int repeat 1	conf int repeat 2	used for analysis Fig. 2	used for analysis Fig. 4	used for PWM Fig. 6
1	+	6683329	6683330	186	58	PHF13	no	0.9999	0.9999	x
1	+	6683491	6683491	180	160	PHF13	no	0.9999	0.9999	x	x	x
1	+	11333568	11333568	19	22	UBIAD1	no	0.9999	0.9999	x	x
1	+	15995072	15995072	22	19	DDI2	no	0.9999	0.9999	x	x
1	+	16255787	16255787	17	19	SPEN	no	0.9999	0.9999	x	x	x
1	+	19578304	19578304	53	83	MRTO4	no	0.9999	0.9999	x	x	x
1	+	20964361	20964361	9	22	PINK1	no	0.9999	0.9999	x	x
1	+	24286316	24286315	45	20	PNRC2	yes	0.9999	0.9999	x
1	+	24799291	24799291	30	50	NIPAL3	no	0.9999	0.9999	x	x
1	+	26496402	26496402	242	214	ZNF593	yes	0.9999	0.9999	x
1	+	27248256	27248256	33	46	NUDC	yes	0.9999	0.9999	x
1	+	27248283	27248283	40	40	NUDC	no	0.9999	0.9999	x	x
1	+	32640751	32640751	19	31	KPNA6	no	0.9999	0.9999	x	x	x
1	+	36770899	36770899	33	24	THRAP3	no	0.9999	0.9999	x	x
1	+	40705824	40705824	17	17	RLF	no	0.9999	0.9999	x	x
1	+	43148109	43148109	64	44	YBX1	yes	0.9999	0.9999	x
1	+	44171059	44171059	48	90	KDM4A	no	0.9999	0.9999	x	x
1	+	46769346	46769346	26	26	UQCRH	yes	0.9999	0.9999	x
1	+	54665874	54665874	104	129	MRPL37	yes	0.9999	0.9999	x
1	+	57178377	57178377	69	64	PRKAA2	no	0.9999	0.9999	x	x
1	+	62902955	62902955	27	31	USP1	no	0.9999	0.9999	x	x	x
1	+	84944949	84944949	53	15	RPF1	yes	0.9999	0.9999	x
1	+	87794770	87794770	32	63	LMO4	no	0.9999	0.9999	x	x	x
1	+	109756546	109756546	225	322	SARS	yes	0.9999	0.9999	x
1	+	149804226	149804226	60	56	HIST2H4A	yes	0.9999	0.9999	x
1	+	153631173	153631174	6	16	SNAPIN	yes	0.9999	0.9999	x
1	+	154232392	154232397	2	5	UBAP2L	no	0.9999	0.9999	x
1	+	161928680	161928680	27	23	ATF6	no	0.9999	0.9999	x	x	x
1	+	201924633	201924633	36	46	TIMM17A	yes	0.9999	0.9999	x
1	+	202993511	202993511	14	14	TMEM183A	no	0.9999	0.9999	x	x
1	+	231413449	231413445	20	72	GNPAT	no	0.9999	0.9999	x
1	-	1310542	1310542	56	93	AURKAIP1	yes	0.9999	0.9999	x
1	-	1534628	1534628	24	21	C1orf233	no	0.9999	0.9999	x	x
1	-	8877697	8877697	11	8	RERE	yes	0.9999	0.9999	x
1	-	16889529	16889529	48	48	NBPF1	no	0.9999	0.9999	x	x	x
1	-	20826295	20826295	73	272	MUL1	no	0.9999	0.9999	x	x
1	-	23885988	23885988	403	503	ID3	no	0.9999	0.9999	x	x	x
1	-	23886013	23886013	5	15	ID3	no	0.9999	0.9999	x	x
1	-	27332003	27332003	47	71	FAM46B	no	0.9999	0.9999	x	x
1	-	27730985	27730985	153	85	WASF2	no	0.9999	0.9999	x	x	x
1	-	27732266	27732266	17	37	WASF2	no	0.9999	0.9999	x	x
1	-	29520085	29520085	38	34	MECR	no	0.9999	0.9999	x	x	x
1	-	32800160	32800155	33	56	MARCKSL1	no	0.9999	0.9999	x
1	-	36929760	36929760	15	21	MRPS15	no	0.9999	0.9999	x	x
1	-	45483931	45483931	17	19	ZSWIM5	no	0.9999	0.9999	x	x
1	-	53704188	53704190	64	520	MAGOH	no	0.9999	0.9999	x		x
1	-	59246763	59246763	21	14	JUN	no	0.9999	0.9999	x	x
1	-	59247198	59247197	50	18	JUN	no	0.9999	0.9999	x
1	-	59247702	59247702	1404	782	JUN	no	0.9999	0.9999	x	x
1	-	115247266	115247267	39	29	NRAS	no	0.9999	0.9999	x
1	-	115249977	115249977	34	27	NRAS	no	0.9999	0.9999	x	x	x
1	-	120162812	120162812	25	44	ZNF697	no	0.9999	0.9999	x	x
1	-	149912414	149912414	37	46	OTUD7B	no	0.9999	0.9999	x	x
1	-	150549241	150549241	45	42	MCL1	no	0.9999	0.9999	x	x
1	-	155017969	155017969	26	19	RP11-307C12.11	no	0.9999	0.9999	x	x
1	-	156710861	156710862	79	53	MRPL24	yes	0.9999	0.9999	x
1	-	174992559	174992559	236	222	MRPS14	yes	0.9999	0.9999	x
1	-	180471255	180471256	6	16	ACBD6	no	0.9999	0.9999	x
1	-	182573519	182573519	34	30	RGS16	yes	0.9999	0.9999	x
1	-	205738418	205738418	113	112	RAB7L1	no	0.9999	0.9999	x	x
1	-	217781811	217781811	14	27	GPATCH2	no	0.9999	0.9999	x	x
2	+	3622887	3622892	194	502	RPS7	no	0.9999	0.9999	x
2	+	10350734	10350734	10	7	C2orf48	no	0.9999	0.9999	x	x	x
2	+	10351714	10351710	13	10	C2orf48	no	0.9999	0.9999	x
2	+	27173164	27173164	513	460	DPYSL5	no	0.9999	0.9999	x	x	x
2	+	46810084	46810089	8	15	RHOQ	no	0.9999	0.9999	x
2	+	70315969	70315969	153	277	PCBP1	no	0.9999	0.9999	x	x	x
2	+	85132786	85132786	1322	2599	TMSB10	yes	0.9999	0.9999	x
2	+	85771412	85771412	127	103	MAT2A	no	0.9999	0.9999	x	x	x
2	+	89050285	89050285	52	26	RPIA	no	0.9999	0.9999	x	x
2	+	98262533	98262533	1153	2135	COX5B	yes	0.9999	0.9999	x
2	+	98262555	98262559	31	97	COX5B	no	0.9999	0.9999	x
2	+	99953874	99953871	28	292	EIF5B	no	0.9999	0.9999	x
2	+	99953894	99953894	52	81	EIF5B	no	0.9999	0.9999	x	x	x
2	+	120741373	120741372	8	10	PTPN4	no	0.9999	0.9999	x
2	+	162164942	162164944	15	21	PSMD14	no	0.9999	0.9999	x
2	+	176959225	176959225	282	226	HOXD13	no	0.9999	0.9999	x	x	x
2	+	176984609	176984609	43	49	HOXD10	no	0.9999	0.9999	x	x
2	+	177016792	177016792	21	44	HOXD3,HOXD4	no	0.9999	0.9999	x
2	+	217363522	217363522	173	155	RPL37A	no	0.9999	0.9999	x	x	x
2	+	219270302	219270302	43	69	CTDSP1	no	0.9999	0.9999	x	x
2	-	43450185	43450185	186	75	ZFP36L2	no	0.9999	0.9999	x	x	x
2	-	43451824	43451824	53	29	ZFP36L2	no	0.9999	0.9999	x	x
2	-	64859867	64859867	32	40	SERTAD2	no	0.9999	0.9999	x	x
2	-	64860709	64860708	26	26	SERTAD2	no	0.9999	0.9999	x
2	-	73455361	73455361	39	28	PRADC1	no	0.9999	0.9999	x	x
2	-	84686390	84686390	16	23	SUCLG1	no	0.9999	0.9999	x	x	x
2	-	128463817	128463815	72	73	WDR33	no	0.9999	0.9999	x
2	-	128522099	128522099	62	33	WDR33	no	0.9999	0.9999	x	x	x
2	-	131806444	131806444	108	173	FAM168B	no	0.9999	0.9999	x	x	x
2	-	220403731	220403730	150	161	CHPF	no	0.9999	0.9999	x
2	-	232329193	232329195	64	315	NCL	no	0.9999	0.9999	x
3	+	9935332	9935327	95	155	JAGN1	no	0.9999	0.9999	x
3	+	14220359	14220359	4194	2971	LSM3	no	0.9999	0.9999	x	x
3	+	15483205	15483205	111	153	EAF1	no	0.9999	0.9999	x	x	x
3	+	39438388	39438388	68	56	SLC25A38	no	0.9999	0.9999	x	x
3	+	45721683	45721683	755	1008	LIMD1	no	0.9999	0.9999	x	x	x
3	+	101280735	101280735	112	53	TRMT10C	yes	0.9999	0.9999	x
3	+	150347480	150347476	15	17	SELT	no	0.9999	0.9999	x
3	-	4403148	4403148	12	17	SUMF1	no	0.9999	0.9999	x	x
3	-	47628565	47628565	29	28	SMARCC1	no	0.9999	0.9999	x	x
3	-	50392497	50392498	228	180	TMEM115	no	0.9999	0.9999	x
3	-	50396400	50396400	110	135	TMEM115	no	0.9999	0.9999	x	x	x
3	-	57611234	57611234	30	28	DENND6A	no	0.9999	0.9999	x	x
3	-	72427449	72427449	139	125	RYBP	no	0.9999	0.9999	x	x	x
3	-	75779137	75779137	89	73	ZNF717	no	0.9999	0.9999	x	x	x
3	-	113438169	113438169	189	269	NAA50	no	0.9999	0.9999	x	x	x
3	-	120046934	120046934	25	24	LRRC58	no	0.9999	0.9999	x	x	x
3	-	123210427	123210427	157	178	PTPLB	no	0.9999	0.9999	x	x	x
3	-	129033690	129033690	467	621	H1FX	no	0.9999	0.9999	x	x	x
3	-	156258726	156258726	30	50	SSR3	no	0.9999	0.9999	x	x
3	-	160218174	160218174	193	101	KPNA4	no	0.9999	0.9999	x	x	x
3	-	182698323	182698323	18	24	DCUN1D1	no	0.9999	0.9999	x	x
4	+	6642420	6642420	98	202	MRFAP1	yes	0.9999	0.9999	x
4	+	6718517	6718517	61	51	BLOC1S4	no	0.9999	0.9999	x	x
4	+	6718927	6718927	434	412	BLOC1S4	no	0.9999	0.9999	x	x	x
4	+	17626617	17626617	33	60	MED28	no	0.9999	0.9999	x	x
4	+	90035564	90035564	44	41	TIGD2	no	0.9999	0.9999	x	x
4	+	152020756	152020756	73	63	RPS3A	yes	0.9999	0.9999	x
4	-	4291869	4291869	157	196	LYAR	yes	0.9999	0.9999	x
4	-	6711576	6711580	20	39	MRFAP1L1	yes	0.9999	0.9999	x
4	-	39460528	39460528	23	22	RPL9	yes	0.9999	0.9999	x
5	+	10435319	10435322	42	59	MARCH6	no	0.9999	0.9999	x
5	+	44809369	44809373	76	32	MRPS30	no	0.9999	0.9999	x
5	+	54603633	54603633	21	15	SKIV2L2	yes	0.9999	0.9999	x
5	+	60241012	60241012	16	68	NDUFAF2	no	0.9999	0.9999	x	x
5	+	60241031	60241033	190	113	NDUFAF2	no	0.9999	0.9999	x
5	+	85913737	85913739	6	15	COX7C	yes	0.9999	0.9999	x
5	+	130541051	130541050	9	8	LYRM7	no	0.9999	0.9999	x
5	+	134074247	134074247	205	181	CAMLG	no	0.9999	0.9999	x	x	x
5	+	137683817	137683812	15	36	FAM53C	no	0.9999	0.9999	x
5	+	139554735	139554734	12	13	CYSTM1	no	0.9999	0.9999	x
5	+	140086229	140086229	17	15	ZMAT2	no	0.9999	0.9999	x	x
5	+	145665810	145665810	47	33	RBM27	no	0.9999	0.9999	x	x	x
5	+	154196634	154196634	172	161	LARP1	no	0.9999	0.9999	x	x
5	+	172386454	172386458	83	70	RPL26L1	yes	0.9999	0.9999	x
5	+	172386484	172386484	9	12	RPL26L1	yes	0.9999	0.9999	x
5	+	175936097	175936097	108	123	FAF2	no	0.9999	0.9999	x	x
5	+	175936852	175936852	108	99	FAF2	no	0.9999	0.9999	x	x	x
5	+	177019216	177019216	30	23	TMED9	no	0.9999	0.9999	x	x
5	+	179260253	179260252	23	23	SQSTM1	no	0.9999	0.9999	x
5	-	77654793	77654794	16	16	CTD-2037K23.2	no	0.9999	0.9999	x
5	-	134363483	134363483	35	45	PITX1	no	0.9999	0.9999	x	x
5	-	137088823	137088823	374	388	HNRNPA0	no	0.9999	0.9999	x	x	x
5	-	137523678	137523679	18	25	CDC23	no	0.9999	0.9999	x
5	-	140700001	140700002	69	42	TAF7	no	0.9999	0.9999	x
5	-	159518545	159518545	25	16	PWWP2A	no	0.9999	0.9999	x	x
5	-	172659735	172659735	54	53	NKX2-5	no	0.9999	0.9999	x	x
5	-	172744305	172744305	19	30	STC2	no	0.9999	0.9999	x	x
5	-	172744379	172744379	46	91	STC2	no	0.9999	0.9999	x	x	x
5	-	175954538	175954538	71	133	RNF44	no	0.9999	0.9999	x	x	x
5	-	180028777	180028780	23	26	FLT4	no	0.9999	0.9999	x
6	+	1613651	1613651	76	50	FOXC1	no	0.9999	0.9999	x	x
6	+	1614055	1614055	1857	1378	FOXC1	no	0.9999	0.9999	x	x	x
6	+	7590458	7590458	96	279	SNRNP48	yes	0.9999	0.9999	x
6	+	17611713	17611713	48	90	FAM8A1	no	0.9999	0.9999	x	x
6	+	21593986	21593986	1112	267	SOX4	yes	0.9999	0.9999	x
6	+	21596511	21596513	38	24	SOX4	no	0.9999	0.9999	x
6	+	21597098	21597097	32	16	SOX4	no	0.9999	0.9999	x
6	+	26104498	26104498	2511	1642	HIST1H4C	no	0.9999	0.9999	x	x	x
6	+	30460922	30460922	30	58	HLA-E	no	0.9999	0.9999	x	x	x
6	+	30585619	30585619	257	218	MRPS18B	no	0.9999	0.9999	x	x	x
6	+	33239845	33239845	641	994	RPS18	no	0.9999	0.9999	x	x	x
6	+	36570196	36570196	518	477	SRSF3	no	0.9999	0.9999	x	x	x
6	+	36570376	36570380	669	1132	SRSF3	no	0.9999	0.9999	x
6	+	37449226	37449226	49	58	FTSJD2	no	0.9999	0.9999	x	x
6	+	112408862	112408862	19	51	C6orf225	no	0.9999	0.9999	x	x
6	+	158589385	158589385	146	232	GTF2H5	yes	0.9999	0.9999	x
6	+	159056162	159056162	31	36	TMEM181	no	0.9999	0.9999	x	x
6	-	8079923	8079926	59	36	EEF1E1	no	0.9999	0.9999	x
6	-	28104592	28104592	22	13	AL358933.1	no	0.9999	0.9999	x	x
6	-	42981599	42981599	51	59	MEA1	no	0.9999	0.9999	x	x
6	-	44081767	44081767	127	119	MRPL14	no	0.9999	0.9999	x	x	x
6	-	44095151	44095151	263	385	MRPL14	yes	0.9999	0.9999	x
6	-	44267676	44267677	12	22	AARS2	no	0.9999	0.9999	x
6	-	74230751	74230751	1623	1056	EEF1A1	no	0.9999	0.9999	x	x	x
6	-	74304899	74304903	5	17	SLC17A5	no	0.9999	0.9999	x
6	-	86321285	86321287	11	13	SYNCRIP	no	0.9999	0.9999	x
6	-	88411249	88411249	25	32	AKIRIN2	no	0.9999	0.9999	x	x
6	-	97706817	97706815	11	10	MMS22L	no	0.9999	0.9999	x
6	-	116599459	116599459	51	66	TSPYL1	no	0.9999	0.9999	x	x	x
6	-	133091314	133091312	7	9	SLC18B1	no	0.9999	0.9999	x
6	-	144416166	144416166	184	172	SF3B5	no	0.9999	0.9999	x	x	x
6	-	144416708	144416707	1196	541	SF3B5	yes	0.9999	0.9999	x
7	+	6443456	6443461	397	380	RAC1	no	0.9999	0.9999	x
7	+	23338944	23338942	15	30	MALSU1	no	0.9999	0.9999	x
7	+	23338957	23338957	59	80	MALSU1	no	0.9999	0.9999	x	x	x
7	+	56019615	56019615	21	28	GBAS,MRPS17	no	0.9999	0.9999	x
7	+	75931994	75931994	168	495	HSPB1	no	0.9999	0.9999	x	x	x
7	+	100303746	100303746	185	299	POP7	no	0.9999	0.9999	x	x	x
7	+	100303765	100303765	127	180	POP7	no	0.9999	0.9999	x	x
7	+	138992381	138992381	51	35	UBN2	no	0.9999	0.9999	x	x	x
7	-	1005954	1005954	88	117	COX19	no	0.9999	0.9999	x	x
7	-	1006761	1006765	25	29	COX19	no	0.9999	0.9999	x
7	-	6201482	6201478	41	53	CYTH3	no	0.9999	0.9999	x
7	-	19735449	19735452	14	24	TWISTNB	no	0.9999	0.9999	x
7	-	19748469	19748474	120	50	TWISTNB	no	0.9999	0.9999	x
7	-	27236166	27236167	18	29	HOXA13	no	0.9999	0.9999	x
7	-	66057370	66057370	10	15	GS1-124K5.12	yes	0.9999	0.9999	x
7	-	72855062	72855062	59	127	BAZ1B	no	0.9999	0.9999	x	x
7	-	149128571	149128571	99	175	ZNF777	no	0.9999	0.9999	x	x
7	-	150909842	150909842	40	54	ABCF2	no	0.9999	0.9999	x	x	x
8	+	37557447	37557444	338	606	ZNF703	no	0.9999	0.9999	x
8	+	82192775	82192775	525	898	FABP5	no	0.9999	0.9999	x	x	x
8	+	98656678	98656679	93	71	MTDH	no	0.9999	0.9999	x
8	+	98864472	98864473	29	31	LAPTM4B	no	0.9999	0.9999	x
8	+	98864550	98864550	36	63	LAPTM4B	no	0.9999	0.9999	x	x
8	-	24814118	24814118	28	81	NEFL	no	0.9999	0.9999	x	x
8	-	120846310	120846310	14	11	DSCC1	no	0.9999	0.9999	x	x
8	-	144686641	144686641	161	232	PYCRL	no	0.9999	0.9999	x	x
9	+	19049748	19049748	602	847	RRAGA	no	0.9999	0.9999	x	x	x
9	+	19050268	19050268	44	47	RRAGA	no	0.9999	0.9999	x	x
9	+	91926115	91926116	695	1242	CKS2	yes	0.9999	0.9999	x
9	+	91926198	91926195	75	167	CKS2	no	0.9999	0.9999	x
9	+	133762893	133762893	498	699	ABL1	no	0.9999	0.9999	x	x	x
9	+	140135743	140135743	322	722	TUBB4B	no	0.9999	0.9999	x	x	x
9	+	140135825	140135826	19	22	TUBB4B	no	0.9999	0.9999	x
9	-	19380199	19380199	28	11	RPS6	yes	0.9999	0.9999	x
9	-	37438316	37438316	67	53	ZBTB5	no	0.9999	0.9999	x	x	x
9	-	113018783	113018783	465	994	TXN	no	0.9999	0.9999	x	x	x
9	-	116139225	116139225	57	42	HDHD3	no	0.9999	0.9999	x	x
9	-	130639971	130639971	28	41	AK1	no	0.9999	0.9999	x	x
9	-	131084695	131084695	83	58	TRUB2	no	0.9999	0.9999	x	x	x
9	-	131592083	131592083	11	16	C9orf114	yes	0.9999	0.9999	x
9	-	140476900	140476900	440	310	ZMYND19	no	0.9999	0.9999	x	x
10	+	27828616	27828617	25	44	RAB18	no	0.9999	0.9999	x
10	+	60028929	60028929	99	145	CISD1	no	0.9999	0.9999	x	x	x
10	+	70744401	70744399	7	18	DDX21	no	0.9999	0.9999	x
10	+	70744789	70744789	90	71	DDX21	no	0.9999	0.9999	x	x	x
10	+	94414575	94414574	20	48	KIF11	no	0.9999	0.9999	x
10	+	96372689	96372689	45	98	HELLS	no	0.9999	0.9999	x	x
10	+	99192744	99192744	1356	1469	PGAM1	no	0.9999	0.9999	x	x	x
10	+	104142511	104142511	128	259	GBF1	no	0.9999	0.9999	x	x
10	+	121215065	121215065	8	11	GRK5	no	0.9999	0.9999	x	x
10	+	124923815	124923815	158	355	BUB3	no	0.9999	0.9999	x	x	x
10	+	126674400	126674398	31	40	ZRANB1	no	0.9999	0.9999	x
10	-	855853	855853	18	34	LARP4B	no	0.9999	0.9999	x	x
10	-	32667652	32667652	11	23	EPC1	no	0.9999	0.9999	x	x
10	-	77158027	77158027	4205	5466	ZNF503	no	0.9999	0.9999	x	x	x
10	-	103543146	103543146	519	838	NPM3	yes	0.9999	0.9999	x
10	-	126308086	126308086	15	33	FAM53B	no	0.9999	0.9999	x	x
10	-	135186839	135186839	88	129	ECHS1	no	0.9999	0.9999	x	x	x
11	+	30344658	30344658	116	75	ARL14EP	no	0.9999	0.9999	x	x	x
11	+	30344679	30344679	32	53	ARL14EP	no	0.9999	0.9999	x	x
11	+	65658990	65658990	328	251	CCDC85B	no	0.9999	0.9999	x	x	x
11	+	94226848	94226848	23	15	ANKRD49	no	0.9999	0.9999	x	x
11	+	117040586	117040586	79	120	PAFAH1B2	no	0.9999	0.9999	x	x	x
11	+	119205967	119205967	36	59	RNF26	no	0.9999	0.9999	x	x
11	+	134117554	134117556	16	35	VPS26B	no	0.9999	0.9999	x
11	-	63528462	63528462	29	44	C11orf95	no	0.9999	0.9999	x	x
11	-	64844980	64844980	27	29	CDCA5	no	0.9999	0.9999	x	x
11	-	64845590	64845590	421	445	CDCA5	no	0.9999	0.9999	x	x	x
11	-	65485455	65485455	49	34	RNASEH2C	no	0.9999	0.9999	x	x
11	-	65652168	65652165	30	4	FIBP	no	0.9999	0.9999	x
11	-	68029866	68029866	31	22	C11orf24	no	0.9999	0.9999	x	x	x
12	+	6643673	6643673	31	80	GAPDH	no	0.9999	0.9999	x	x
12	+	54678098	54678098	152	183	HNRNPA1	no	0.9999	0.9999	x	x	x
12	+	56145454	56145454	11	27	GDF11	no	0.9999	0.9999	x	x
12	+	56618130	56618131	65	73	NABP2	yes	0.9999	0.9999	x
12	+	56863747	56863746	30	36	SPRYD4	no	0.9999	0.9999	x
12	+	123253890	123253890	168	135	DENR	no	0.9999	0.9999	x	x
12	-	6602270	6602270	141	217	MRPL51	no	0.9999	0.9999	x	x	x
12	-	49082411	49082411	31	28	CCNT1	no	0.9999	0.9999	x	x
12	-	49083113	49083113	74	76	CCNT1	no	0.9999	0.9999	x	x	x
12	-	49330947	49330945	17	26	ARF3	no	0.9999	0.9999	x
12	-	49331270	49331270	119	190	ARF3	no	0.9999	0.9999	x	x	x
12	-	54329498	54329498	20	18	HOXC-AS5	no	0.9999	0.9999	x	x
12	-	54625379	54625379	18	21	CBX5	no	0.9999	0.9999	x	x
12	-	56122790	56122786	49	27	CD63	no	0.9999	0.9999	x
12	-	56598514	56598515	25	24	RNF41	no	0.9999	0.9999	x
12	-	104359480	104359480	14	11	C12orf73	yes	0.9999	0.9999	x
13	+	21750849	21750849	35	93	MRP63	no	0.9999	0.9999	x
13	+	111368194	111368195	33	19	ING1	no	0.9999	0.9999	x
13	-	45563601	45563601	138	152	NUFIP1	yes	0.9999	0.9999	x
13	-	47371273	47371270	237	1266	ESD	no	0.9999	0.9999	x
13	-	47371288	47371288	283	772	ESD	no	0.9999	0.9999	x	x	x
14	+	39650057	39650060	42	20	PNN	no	0.9999	0.9999	x
14	+	62229204	62229204	44	32	SNAPC1	no	0.9999	0.9999	x	x	x
14	+	75370346	75370346	302	433	DLST	no	0.9999	0.9999	x	x
14	+	75469635	75469635	16	33	EIF2B2	yes	0.9999	0.9999	x
14	-	23058129	23058129	24	61	DAD1	yes	0.9999	0.9999	x
14	-	61115848	61115848	108	78	SIX1	no	0.9999	0.9999	x	x
14	-	90798343	90798343	32	32	NRDE2	no	0.9999	0.9999	x	x
15	+	41196005	41196005	52	55	VPS18	no	0.9999	0.9999	x	x
15	+	41591198	41591198	11	8	OIP5-AS1	no	0.9999	0.9999	x	x
15	+	41593975	41593973	16	13	OIP5-AS1	no	0.9999	0.9999	x		x
15	+	44829291	44829291	21	42	EIF3J	yes	0.9999	0.9999	x
15	+	65822803	65822802	19	32	PTPLAD1	yes	0.9999	0.9999	x
15	+	68585856	68585857	17	13	FEM1B	no	0.9999	0.9999	x
15	+	74889591	74889591	34	86	ARID3B	no	0.9999	0.9999	x	x
15	+	74889786	74889786	120	240	ARID3B	no	0.9999	0.9999	x	x	x
15	+	90808909	90808911	28	47	NGRN	yes	0.9999	0.9999	x
15	-	75247026	75247026	199	133	RPP25	no	0.9999	0.9999	x	x
15	-	75931640	75931640	1239	1207	IMP3	no	0.9999	0.9999	x	x	x
16	+	1819988	1819988	427	411	MAPK8IP3	no	0.9999	0.9999	x	x	x
16	+	1831680	1831680	48	25	EME2	no	0.9999	0.9999	x	x
16	+	30411020	30411020	175	182	ZNF48	no	0.9999	0.9999	x	x
16	+	69338897	69338899	14	21	SNTB2	no	0.9999	0.9999	x
16	+	83841586	83841586	46	73	HSBP1	no	0.9999	0.9999	x	x
16	+	88875433	88875433	501	458	CDT1	no	0.9999	0.9999	x	x
16	+	88875457	88875457	4321	6711	CDT1	no	0.9999	0.9999	x	x	x
16	+	89627076	89627076	365	405	RPL13	yes	0.9999	0.9999	x
16	-	420534	420534	201	415	MRPL28	yes	0.9999	0.9999	x
16	-	1993263	1993263	106	106	MSRB1	no	0.9999	0.9999	x	x
16	-	3207466	3207468	153	33	RP11-473M20.16	yes	0.9999	0.9999	x
16	-	11963787	11963787	25	28	GSPT1	no	0.9999	0.9999	x	x
16	-	22357512	22357512	31	43	CDR2	no	0.9999	0.9999	x	x
16	-	23477435	23477432	74	28	GGA2	no	0.9999	0.9999	x
16	-	28857653	28857653	47	92	TUFM	no	0.9999	0.9999	x	x
16	-	48572727	48572727	57	108	N4BP1	no	0.9999	0.9999	x	x	x
16	-	48576628	48576628	50	69	N4BP1	no	0.9999	0.9999	x	x	x
16	-	68055336	68055336	2641	2762	DDX28	no	0.9999	0.9999	x	x
16	-	69400473	69400473	51	66	TERF2	no	0.9999	0.9999	x	x
16	-	69788834	69788834	13	23	NOB1	yes	0.9999	0.9999	x
16	-	71762984	71762984	42	62	AP1G1	no	0.9999	0.9999	x	x
16	-	71764728	71764728	28	57	AP1G1	no	0.9999	0.9999	x	x
16	-	85722428	85722428	124	82	GINS2	no	0.9999	0.9999	x	x
16	-	89764035	89764035	43	19	SPATA2L	no	0.9999	0.9999	x	x
17	+	904736	904736	273	366	TIMM22	no	0.9999	0.9999	x	x
17	+	4927913	4927914	36	71	KIF1C	no	0.9999	0.9999	x
17	+	17395829	17395829	106	80	MED9	no	0.9999	0.9999	x	x
17	+	36886653	36886656	22	16	CISD3	yes	0.9999	0.9999	x
17	+	38458453	38458450	40	24	CDC6	no	0.9999	0.9999	x
17	+	41143327	41143327	77	54	RUNDC1	no	0.9999	0.9999	x	x
17	+	41477959	41477959	110	157	ARL4D	no	0.9999	0.9999	x	x
17	+	45760719	45760719	170	149	KPNB1	no	0.9999	0.9999	x	x	x
17	+	46005741	46005741	96	143	SP2	no	0.9999	0.9999	x	x
17	+	56166692	56166692	15	22	DYNLL2	no	0.9999	0.9999	x	x
17	+	72199835	72199835	112	138	RPL38	yes	0.9999	0.9999	x
17	+	73008768	73008768	271	259	ICT1	yes	0.9999	0.9999	x
17	-	2287708	2287708	33	27	MNT	no	0.9999	0.9999	x	x
17	-	4871104	4871104	23	39	SPAG7	no	0.9999	0.9999	x	x	x
17	-	5377637	5377636	17	30	DERL2	no	0.9999	0.9999	x
17	-	7494749	7494744	25	16	FXR2	no	0.9999	0.9999	x
17	-	8091735	8091735	152	130	C17orf59	no	0.9999	0.9999	x	x	x
17	-	8091751	8091751	37	32	C17orf59	no	0.9999	0.9999	x	x	x
17	-	8286530	8286530	223	169	RPL26	yes	0.9999	0.9999	x
17	-	17495020	17495019	15	24	PEMT	yes	0.9999	0.9999	x
17	-	27590866	27590866	62	59	NUFIP2	no	0.9999	0.9999	x	x	x
17	-	38557217	38557213	52	33	TOP2A	no	0.9999	0.9999	x
17	-	40950720	40950720	185	174	COA3	yes	0.9999	0.9999	x
17	-	41167228	41167226	14	28	VAT1	no	0.9999	0.9999	x
17	-	45055548	45055547	96	184	RPRML	no	0.9999	0.9999	x
17	-	46690137	46690137	22	41	HOXB8	no	0.9999	0.9999	x	x	x
17	-	53470826	53470828	35	33	MMD	no	0.9999	0.9999	x
17	-	55038376	55038376	40	55	COIL	yes	0.9999	0.9999	x
17	-	56757049	56757046	20	13	U1	yes	0.9999	0.9999	x
17	-	77807040	77807040	345	230	CBX4	no	0.9999	0.9999	x	x	x
17	-	79524126	79524130	50	929	NPLOC4	no	0.9999	0.9999	x
18	+	9954799	9954799	79	78	VAPA	no	0.9999	0.9999	x	x
18	+	19192273	19192270	81	282	SNRPD1	yes	0.9999	0.9999	x
18	+	34466159	34466159	46	57	KIAA1328	no	0.9999	0.9999	x	x
18	+	57567236	57567236	146	114	PMAIP1	no	0.9999	0.9999	x	x	x
19	+	974758	974758	10	16	ARID3A	no	0.9999	0.9999	x	x
19	+	1103995	1103995	66	87	GPX4	no	0.9999	0.9999	x	x
19	+	1438369	1438366	1151	2095	RPS15	yes	0.9999	0.9999	x
19	+	1981115	1981115	128	128	CSNK1G2	no	0.9999	0.9999	x	x	x
19	+	3123372	3123372	25	35	GNA11	no	0.9999	0.9999	x	x	x
19	+	4247093	4247093	134	286	CCDC94	yes	0.9999	0.9999	x
19	+	5690340	5690340	86	73	RPL36	yes	0.9999	0.9999	x
19	+	13884461	13884463	79	54	MRI1	no	0.9999	0.9999	x
19	+	13885267	13885267	70	127	C19orf53	no	0.9999	0.9999	x	x	x
19	+	33203911	33203911	62	56	NUDT19	no	0.9999	0.9999	x	x
19	+	36139199	36139199	199	291	COX6B1	no	0.9999	0.9999	x	x	x
19	+	36487122	36487122	362	286	SDHAF1	no	0.9999	0.9999	x	x	x
19	+	38865382	38865383	18	14	PSMD8	no	0.9999	0.9999	x
19	+	38874079	38874082	149	56	PSMD8	no	0.9999	0.9999	x
19	+	48957093	48957094	257	162	GRWD1	no	0.9999	0.9999	x
19	+	49468575	49468575	988	1817	FTL	yes	0.9999	0.9999	x
19	+	55998381	55998381	416	688	NAT14	no	0.9999	0.9999	x	x	x
19	+	56155021	56155021	203	171	ZNF581	no	0.9999	0.9999	x	x	x
19	+	58853166	58853166	139	177	ZSCAN22	no	0.9999	0.9999	x	x	x
19	+	58898618	58898618	11	24	RPS5	no	0.9999	0.9999	x	x
19	+	58978449	58978449	13	30	ZNF324	yes	0.9999	0.9999	x
19	-	2754979	2754979	162	189	SGTA	no	0.9999	0.9999	x	x
19	-	3630897	3630897	53	55	PIP5K1C	no	0.9999	0.9999	x	x	x
19	-	6210699	6210699	43	59	CTC-503J8.6	no	0.9999	0.9999	x	x	x
19	-	6440424	6440424	21	29	SLC25A23	no	0.9999	0.9999	x	x
19	-	10762705	10762705	213	288	ILF3-AS1	no	0.9999	0.9999	x	x	x
19	-	12780223	12780223	135	262	WDR83OS	no	0.9999	0.9999	x	x	x
19	-	12780233	12780233	87	196	WDR83OS	no	0.9999	0.9999	x	x
19	-	14530187	14530187	106	73	DDX39A	yes	0.9999	0.9999	x
19	-	14626384	14626384	142	122	DNAJB1	no	0.9999	0.9999	x	x	x
19	-	14629151	14629151	319	318	DNAJB1	no	0.9999	0.9999	x	x	x
19	-	15348615	15348615	63	59	BRD4	no	0.9999	0.9999	x	x
19	-	38806583	38806583	11	18	YIF1B	yes	0.9999	0.9999	x
19	-	40931896	40931894	79	38	SERTAD1	yes	0.9999	0.9999	x
19	-	46914066	46914066	36	43	CCDC8	no	0.9999	0.9999	x	x
19	-	47354099	47354099	171	294	AP2S1	no	0.9999	0.9999	x	x
19	-	56598937	56598937	53	57	ZNF787	no	0.9999	0.9999	x	x
20	+	36719880	36719880	411	525	RPRD1B	no	0.9999	0.9999	x	x	x
20	+	61431396	61431396	95	129	MRGBP	no	0.9999	0.9999	x	x	x
20	-	5100599	5100599	742	1209	PCNA	no	0.9999	0.9999	x	x	x
20	-	30532812	30532812	119	63	PDRG1	no	0.9999	0.9999	x	x	x
20	-	30533313	30533308	104	158	PDRG1	no	0.9999	0.9999	x
20	-	30539788	30539787	42	29	PDRG1	no	0.9999	0.9999	x
20	-	30780661	30780662	16	24	PLAGL2	no	0.9999	0.9999	x
20	-	32263596	32263596	955	672	E2F1	no	0.9999	0.9999	x	x	x
20	-	32700041	32700041	106	118	EIF2S2	no	0.9999	0.9999	x	x	x
20	-	32700075	32700076	44	53	EIF2S2	no	0.9999	0.9999	x
20	-	35519662	35519662	18	17	SAMHD1	no	0.9999	0.9999	x	x
20	-	43583830	43583830	24	31	TOMM34	no	0.9999	0.9999	x	x
20	-	62271158	62271158	173	293	STMN3	no	0.9999	0.9999	x	x	x
21	+	18942364	18942362	9	7	CXADR	no	0.9999	0.9999	x
21	+	34930310	34930309	26	59	SON	no	0.9999	0.9999	x
21	-	40564402	40564402	46	49	BRWD1	no	0.9999	0.9999	x	x	x
22	+	24236587	24236587	2295	3296	MIF	no	0.9999	0.9999	x	x	x
22	+	24236612	24236610	280	880	MIF	no	0.9999	0.9999	x
22	+	30163362	30163362	420	421	UQCR10	yes	0.9999	0.9999	x
22	+	31373658	31373658	129	307	TUG1	no	0.9999	0.9999	x	x	x
22	+	31795571	31795571	42	63	DRG1	no	0.9999	0.9999	x	x	x
22	+	31795595	31795595	29	35	DRG1	no	0.9999	0.9999	x	x	x
22	+	39913581	39913583	125	141	SMCR7L	no	0.9999	0.9999	x
22	+	39916301	39916301	17	12	ATF4	no	0.9999	0.9999	x	x
22	+	39916547	39916547	26	75	ATF4	no	0.9999	0.9999	x	x	x
22	+	42093575	42093574	16	10	C22orf46	no	0.9999	0.9999	x
22	+	50946657	50946657	33	44	NCAPH2	yes	0.9999	0.9999	x
22	-	22115760	22115760	32	20	MAPK1	no	0.9999	0.9999	x	x
22	-	22117093	22117093	26	24	MAPK1	no	0.9999	0.9999	x	x
22	-	22117333	22117334	11	19	MAPK1	no	0.9999	0.9999	x
22	-	30162994	30162994	61	81	ZMAT5	yes	0.9999	0.9999	x
22	-	36135237	36135241	17	20	RBFOX2	no	0.9999	0.9999	x
22	-	36878010	36878012	64	35	TXN2	no	0.9999	0.9999	x
22	-	39257553	39257558	14	126	CBX6	no	0.9999	0.9999	x
22	-	39258330	39258332	9	33	CBX6	no	0.9999	0.9999	x
22	-	39925119	39925119	33	17	RPS19BP1	no	0.9999	0.9999	x	x
22	-	42486682	42486682	138	87	NDUFA6	no	0.9999	0.9999	x	x	x
22	-	42908803	42908802	18	7	RRP7A	no	0.9999	0.9999	x
22	-	47080688	47080688	41	48	CERK	no	0.9999	0.9999	x	x
MT	+	650	650	15639	5471	J01415.23	yes	0.9999	0.9999	x
MT	+	1672	1672	63171	12960	MIR4485	yes	0.9999	0.9999	x
MT	+	3235	3235	89069	13945	J01415.1	yes	0.9999	0.9999	x
MT	+	4404	4404	3051	145	J01415.6	yes	0.9999	0.9999	x
MT	+	12211	12211	4844	215	J01415.18	yes	0.9999	0.9999	x
MT	+	12338	12338	144693	21143	MT-ND5	yes	0.9999	0.9999	x
MT	-	14741	14741	1540	215	J01415.20	yes	0.9999	0.9999	x
X	+	12841303	12841303	20	9	PRPS2	no	0.9999	0.9999	x	x
X	+	48567106	48567106	60	44	SUV39H1	no	0.9999	0.9999	x	x
X	+	48567147	48567143	28	51	SUV39H1	no	0.9999	0.9999	x
X	+	55033313	55033313	70	56	APEX2	no	0.9999	0.9999	x	x
X	+	117927874	117927874	35	55	IL13RA1	no	0.9999	0.9999	x	x
X	+	150151842	150151842	67	75	HMGB3	no	0.9999	0.9999	x
X	+	150157114	150157114	43	17	HMGB3	no	0.9999	0.9999	x	x	x
X	+	153701847	153701847	138	257	PLXNA3	no	0.9999	0.9999	x	x	x
X	-	1505488	1505488	342	330	SLC25A6	no	0.9999	0.9999	x	x	x
X	-	48931657	48931655	104	139	PRAF2	no	0.9999	0.9999	x
X	-	49044640	49044640	29	48	SYP	no	0.9999	0.9999	x	x	x
X	-	53461315	53461315	449	349	HSD17B10	yes	0.9999	0.9999	x
X	-	71497124	71497121	23	40	RPS4X	yes	0.9999	0.9999	x
X	-	73042125	73042121	10	6	XIST	no	0.9999	0.9999	x
X	-	99891724	99891724	229	348	TSPAN6	no	0.9999	0.9999	x	x	x
X	-	100662905	100662905	20	39	GLA	yes	0.9999	0.9999	x
X	-	151999276	151999276	173	200	CETN2	yes	0.9999	0.9999	x
X	-	151999294	151999294	237	293	CETN2	yes	0.9999	0.9999	x
X	-	152989790	152989790	30	20	BCAP31	yes	0.9999	0.9999	x
X	-	153712150	153712150	889	757	UBL4A	no	0.9999	0.9999	x	x
1	+	9664547	9664547	17	22	TMEM201	no	0.999	0.9999
1	+	15756614	15756614	20	32	EFHD2	no	0.999	0.9999
1	+	15989715	15989715	10	14	DDI2	no	0.999	0.9999
1	+	15994366	15994367	7	12	DDI2	no	0.999	0.9999
1	+	15995095	15995096	6	33	DDI2	no	0.999	0.9999
1	+	28608234	28608234	7	8	SESN2	no	0.999	0.9999
1	+	36389800	36389796	8	16	EIF2C1	no	0.999	0.9999
1	+	36769843	36769843	13	24	THRAP3	no	0.999	0.9999
1	+	41477820	41477815	6	12	CTPS1	no	0.999	0.9999
1	+	43233050	43233050	8	15	C1orf50	no	0.999	0.9999
1	+	44440615	44440615	4	9	ATP6V0B	no	0.999	0.9999
1	+	46769368	46769368	44	52	UQCRH	no	0.999	0.9999
1	+	68153803	68153803	22	21	GADD45A	no	0.999	0.9999
1	+	87212568	87212570	8	9	SH3GLB1	no	0.999	0.9999
1	+	110091398	110091402	25	16	GNAI3	no	0.999	0.9999
1	+	110566228	110566227	16	9	AHCYL1	no	0.999	0.9999
1	+	145438497	145438496	44	79	TXNIP	yes	0.999	0.9999
1	+	145438998	145438995	31	25	TXNIP	no	0.999	0.9999
1	+	154961393	154961393	28	25	FLAD1	no	0.999	0.9999
1	+	165600448	165600448	29	75	MGST3	no	0.999	0.9999
1	+	173446451	173446454	49	31	PRDX6	yes	0.999	0.9999
1	+	201840379	201840379	29	38	IPO9	no	0.999	0.9999
1	+	201842008	201842008	19	31	IPO9	no	0.999	0.9999
1	+	201845924	201845924	8	9	IPO9	no	0.999	0.9999
1	+	244219255	244219257	11	13	ZNF238	no	0.999	0.9999
1	-	6589099	6589099	24	46	NOL9	no	0.999	0.9999
1	-	9161614	9161614	70	61	GPR157	no	0.999	0.9999
1	-	24480718	24480718	28	29	IL28RA	no	0.999	0.9999
1	-	27731844	27731844	19	27	WASF2	no	0.999	0.9999
1	-	27733646	27733643	7	7	WASF2	no	0.999	0.9999
1	-	36067984	36067984	8	11	PSMB2	no	0.999	0.9999
1	-	36235563	36235563	19	28	CLSPN	yes	0.999	0.9999
1	-	47898128	47898128	19	17	FOXD2-AS1	no	0.999	0.9999
1	-	59246886	59246886	30	13	JUN	no	0.999	0.9999
1	-	143467649	143467645	29	20	BX004987.4	yes	0.999	0.9999
1	-	149876183	149876183	13	30	SV2A	no	0.999	0.9999
1	-	152009441	152009441	18	35	S100A11	no	0.999	0.9999
1	-	153779269	153779269	22	48	GATAD2B	no	0.999	0.9999
1	-	159895283	159895288	21	28	TAGLN2	no	0.999	0.9999
1	-	160001231	160001231	14	13	PIGM	no	0.999	0.9999
1	-	160001304	160001304	15	11	PIGM	no	0.999	0.9999
1	-	179815540	179815540	16	16	TOR1AIP2	no	0.999	0.9999
2	+	10350971	10350971	4	11	C2orf48	no	0.999	0.9999
2	+	26359994	26359994	27	41	RAB10	no	0.999	0.9999
2	+	27172654	27172654	141	246	DPYSL5	no	0.999	0.9999
2	+	38961848	38961848	12	31	GALM	no	0.999	0.9999
2	+	70314725	70314720	11	84	PCBP1	no	0.999	0.9999
2	+	101179482	101179482	27	46	PDCL3	no	0.999	0.9999
2	+	242665236	242665233	19	43	ING5	no	0.999	0.9999
2	-	37455056	37455056	10	12	CEBPZ	no	0.999	0.9999
2	-	60685882	60685881	21	22	BCL11A	no	0.999	0.9999
2	-	70888663	70888663	21	34	ADD2	no	0.999	0.9999
2	-	86251934	86251934	16	19	POLR1A	no	0.999	0.9999
2	-	95787637	95787635	13	16	MRPS5	no	0.999	0.9999
2	-	101008722	101008722	106	147	CHST10	no	0.999	0.9999
2	-	131806164	131806164	12	24	FAM168B	no	0.999	0.9999
2	-	131809837	131809835	27	15	FAM168B	no	0.999	0.9999
2	-	215592275	215592275	10	19	BARD1	no	0.999	0.9999
2	-	239974622	239974622	7	10	HDAC4	no	0.999	0.9999
3	+	39438603	39438603	23	41	SLC25A38	no	0.999	0.9999
3	+	57305748	57305748	10	8	APPL1	no	0.999	0.9999
3	+	88206122	88206126	14	18	C3orf38	no	0.999	0.9999
3	+	197677060	197677060	76	105	RPL35A	no	0.999	0.9999
3	+	197677150	197677147	8	31	RPL35A	no	0.999	0.9999
3	-	11685386	11685386	5	7	VGLL4	yes	0.999	0.9999
3	-	15111797	15111797	12	17	ZFYVE20	no	0.999	0.9999
3	-	44956953	44956953	31	40	ZDHHC3	no	0.999	0.9999
3	-	125248835	125248833	17	31	OSBPL11	no	0.999	0.9999
3	-	128198638	128198638	69	19	GATA2	no	0.999	0.9999
3	-	134204553	134204553	61	80	ANAPC13	no	0.999	0.9999
3	-	134204803	134204806	13	56	ANAPC13	yes	0.999	0.9999
3	-	148804336	148804337	10	34	HLTF	yes	0.999	0.9999
3	-	149457842	149457842	10	20	COMMD2	no	0.999	0.9999
3	-	184428202	184428206	22	202	MAGEF1	no	0.999	0.9999
3	-	195961400	195961403	9	12	PCYT1A	no	0.999	0.9999
4	+	17616256	17616256	4	8	MED28	yes	0.999	0.9999
4	+	20621705	20621705	10	16	SLIT2	no	0.999	0.9999
4	+	123813443	123813443	15	12	FGF2	no	0.999	0.9999
4	+	140222684	140222684	13	32	NAA15	no	0.999	0.9999
4	-	7069823	7069823	7	8	GRPEL1	no	0.999	0.9999
4	-	88312356	88312356	4	9	HSD17B11	no	0.999	0.9999
5	+	8457808	8457808	13	20	RP11-480D4.3	no	0.999	0.9999
5	+	54603589	54603589	12	20	SKIV2L2	yes	0.999	0.9999
5	+	60841336	60841336	14	18	ZSWIM6	no	0.999	0.9999
5	+	112356414	112356413	50	72	DCP2	no	0.999	0.9999
5	+	139554718	139554718	19	31	CYSTM1	no	0.999	0.9999
5	+	149014489	149014489	22	19	ARHGEF37	no	0.999	0.9999
5	+	154195951	154195951	29	78	LARP1	no	0.999	0.9999
5	+	157183046	157183046	11	26	LSM11	no	0.999	0.9999
5	+	175934787	175934787	18	36	FAF2	no	0.999	0.9999
5	-	79923002	79923002	12	11	DHFR	no	0.999	0.9999
5	-	94803632	94803627	14	19	TTC37	no	0.999	0.9999
5	-	133533309	133533309	8	8	PPP2CA	no	0.999	0.9999
5	-	141016116	141016117	6	6	HDAC3	no	0.999	0.9999
5	-	154278136	154278136	8	7	GEMIN5	no	0.999	0.9999
6	+	1612756	1612756	170	109	FOXC1	no	0.999	0.9999
6	+	1612800	1612797	14	188	FOXC1	no	0.999	0.9999
6	+	21597386	21597386	17	63	SOX4	no	0.999	0.9999
6	+	21598206	21598204	18	49	SOX4	no	0.999	0.9999
6	+	31797791	31797794	48	27	HSPA1B	no	0.999	0.9999
6	+	34844550	34844550	30	36	UHRF1BP1	no	0.999	0.9999
6	+	36570330	36570330	189	246	SRSF3	no	0.999	0.9999
6	+	37300203	37300199	20	35	TBC1D22B	no	0.999	0.9999
6	+	43148944	43148944	6	15	SRF	no	0.999	0.9999
6	+	44355459	44355459	21	16	CDC5L	no	0.999	0.9999
6	+	79577281	79577276	4	10	IRAK1BP1	no	0.999	0.9999
6	+	111279922	111279922	36	89	GTF3C6	no	0.999	0.9999
6	+	117869624	117869622	10	12	DCBLD1	no	0.999	0.9999
6	+	149887518	149887517	6	13	GINM1	no	0.999	0.9999
6	-	24720979	24720980	6	11	C6orf62	no	0.999	0.9999
6	-	27860956	27860956	20	9	HIST1H2AM	yes	0.999	0.9999
6	-	28104636	28104640	9	8	AL358933.1	no	0.999	0.9999
6	-	32097941	32097941	28	13	FKBPL	no	0.999	0.9999
6	-	42981632	42981632	6	26	MEA1	no	0.999	0.9999
6	-	116599477	116599477	22	30	TSPYL1	no	0.999	0.9999
6	-	132779176	132779176	6	6	STX7	no	0.999	0.9999
6	-	143816831	143816834	12	23	FUCA2	no	0.999	0.9999
6	-	151686247	151686244	20	24	ZBTB2	no	0.999	0.9999
7	+	65958991	65958991	5	12	GS1-124K5.4	no	0.999	0.9999
7	+	106801470	106801470	13	16	PRKAR2B	no	0.999	0.9999
7	+	131181306	131181304	9	11	MKLN1	no	0.999	0.9999
7	+	155251582	155251582	12	19	EN2	no	0.999	0.9999
7	+	156764991	156764991	7	16	NOM1	no	0.999	0.9999
7	-	19735435	19735435	11	13	TWISTNB	no	0.999	0.9999
7	-	73097752	73097752	12	38	DNAJC30	yes	0.999	0.9999
7	-	75162669	75162669	12	16	HIP1	no	0.999	0.9999
7	-	97921751	97921748	20	23	BAIAP2L1	no	0.999	0.9999
7	-	123197881	123197881	4	20	NDUFA5	no	0.999	0.9999
7	-	135662096	135662096	60	83	MTPN	yes	0.999	0.9999
7	-	148701289	148701290	20	19	PDIA4	no	0.999	0.9999
8	+	144344717	144344722	31	30	ZFP41	no	0.999	0.9999
8	+	146277836	146277836	16	27	C8orf33	no	0.999	0.9999
8	-	8749230	8749230	18	19	MFHAS1	no	0.999	0.9999
8	-	30436405	30436405	15	30	GTF2E2	no	0.999	0.9999
8	-	99057730	99057730	10	13	RPL30	yes	0.999	0.9999
8	-	144520237	144520234	37	16	ZC3H3	no	0.999	0.9999
9	+	100778004	100778001	132	202	ANP32B	no	0.999	0.9999
9	-	34666038	34666038	7	7	RP11-195F19.5	yes	0.999	0.9999
9	-	111779208	111779208	59	88	TMEM245	no	0.999	0.9999
9	-	123943143	123943138	11	20	RAB14	no	0.999	0.9999
9	-	124906399	124906397	42	45	NDUFA8	no	0.999	0.9999
9	-	136896073	136896073	27	60	BRD3	no	0.999	0.9999
10	+	60028900	60028904	3	23	CISD1	no	0.999	0.9999
10	+	70743856	70743854	22	18	DDX21	no	0.999	0.9999
10	+	79793671	79793671	5	16	RPS24	yes	0.999	0.9999
10	+	94455380	94455380	15	29	HHEX	no	0.999	0.9999
10	+	111894902	111894901	11	29	ADD3	no	0.999	0.9999
10	+	112327455	112327455	32	90	SMC3	yes	0.999	0.9999
10	+	124914385	124914383	5	12	BUB3	yes	0.999	0.9999
10	+	126673579	126673576	14	26	ZRANB1	no	0.999	0.9999
10	-	858156	858156	15	20	LARP4B	no	0.999	0.9999
10	-	13483835	13483835	6	9	BEND7	no	0.999	0.9999
10	-	75882343	75882338	21	26	AP3M1	no	0.999	0.9999
10	-	96997596	96997597	18	45	PDLIM1	no	0.999	0.9999
10	-	101473323	101473328	16	11	COX15	no	0.999	0.9999
11	+	1012107	1012107	28	45	AP2A2	no	0.999	0.9999
11	+	8018571	8018571	16	14	EIF3F	no	0.999	0.9999
11	+	9468096	9468092	9	29	IPO7	no	0.999	0.9999
11	+	46727374	46727374	26	17	ZNF408	no	0.999	0.9999
11	+	65659007	65659007	134	103	CCDC85B	no	0.999	0.9999
11	+	70053060	70053060	24	27	FADD	no	0.999	0.9999
11	+	111594807	111594807	13	25	SIK2	no	0.999	0.9999
11	+	119176917	119176917	7	12	CBL	no	0.999	0.9999
11	+	119206099	119206095	20	36	RNF26	no	0.999	0.9999
11	+	119207646	119207646	138	225	RNF26	no	0.999	0.9999
11	-	47488340	47488338	26	92	CELF1	no	0.999	0.9999
11	-	47489075	47489075	19	23	CELF1	no	0.999	0.9999
11	-	62558188	62558185	211	167	TMEM223	no	0.999	0.9999
11	-	96114577	96114577	9	16	CCDC82	no	0.999	0.9999
12	+	14927345	14927345	17	27	H2AFJ	no	0.999	0.9999
12	+	51214780	51214781	18	25	ATF1	no	0.999	0.9999
12	+	56549459	56549458	4	3	MYL6B	no	0.999	0.9999
12	+	56551139	56551140	10	13	MYL6B	no	0.999	0.9999
12	+	108079565	108079565	5	13	PWP1	no	0.999	0.9999
12	+	122502336	122502338	3	7	AC156455.1	no	0.999	0.9999
12	+	133160572	133160573	19	26	FBRSL1	no	0.999	0.9999
12	-	42475916	42475921	9	20	GXYLT1	no	0.999	0.9999
12	-	49330860	49330860	4	20	ARF3	no	0.999	0.9999
12	-	54624899	54624899	28	28	CBX5	no	0.999	0.9999
12	-	92539235	92539238	88	336	BTG1	no	0.999	0.9999
12	-	106632251	106632250	14	97	CKAP4	no	0.999	0.9999
12	-	116396538	116396538	9	14	MED13L	no	0.999	0.9999
12	-	120565143	120565143	67	94	GCN1L1	no	0.999	0.9999
12	-	132621367	132621367	19	32	DDX51	no	0.999	0.9999
13	-	28536900	28536900	18	32	CDX2	no	0.999	0.9999
13	-	31040096	31040092	5	6	HMGB1	yes	0.999	0.9999
13	-	45915377	45915377	6	11	TPT1	no	0.999	0.9999
13	-	46626851	46626851	10	33	ZC3H13	yes	0.999	0.9999
13	-	79893828	79893829	11	16	RBM26	no	0.999	0.9999
13	-	107144915	107144913	13	9	EFNB2	no	0.999	0.9999
14	+	24605369	24605369	12	18	PSME1	yes	0.999	0.9999
14	+	94513715	94513715	10	21	OTUB2	no	0.999	0.9999
14	+	97263721	97263721	54	37	VRK1	no	0.999	0.9999
14	+	102232823	102232826	10	11	PPP2R5C	no	0.999	0.9999
14	-	21828640	21828635	52	42	SUPT16H	no	0.999	0.9999
14	-	31363095	31363094	16	12	STRN3	no	0.999	0.9999
15	+	44160394	44160394	24	9	WDR76	no	0.999	0.9999
15	+	44829319	44829319	13	30	EIF3J	no	0.999	0.9999
15	+	78790846	78790846	8	7	IREB2	no	0.999	0.9999
15	+	83503290	83503290	82	125	WHAMM	no	0.999	0.9999
15	+	96874962	96874962	19	34	NR2F2	no	0.999	0.9999
15	-	44097018	44097023	71	20	MFAP1	no	0.999	0.9999
15	-	44116882	44116882	128	266	MFAP1	no	0.999	0.9999
15	-	66782481	66782481	26	46	CTD-3185P2.1	no	0.999	0.9999
15	-	68499656	68499656	15	29	CLN6	no	0.999	0.9999
15	-	101716041	101716038	13	22	CHSY1	no	0.999	0.9999
16	+	1819238	1819238	35	48	MAPK8IP3	no	0.999	0.9999
16	+	2652687	2652689	9	9	PDPK1	no	0.999	0.9999
16	+	22092351	22092351	6	8	C16orf52	no	0.999	0.9999
16	+	30995602	30995602	32	30	SETD1A	no	0.999	0.9999
16	+	67961797	67961795	9	42	PSKH1	no	0.999	0.9999
16	+	88875266	88875266	530	739	CDT1	no	0.999	0.9999
16	-	8890061	8890062	20	11	TMEM186	no	0.999	0.9999
16	-	18801593	18801593	116	161	RPS15A	no	0.999	0.9999
16	-	18803521	18803521	14	23	ARL6IP1	no	0.999	0.9999
16	-	19715272	19715272	49	57	C16orf88	no	0.999	0.9999
16	-	28857696	28857701	4	7	TUFM	yes	0.999	0.9999
16	-	30791699	30791698	7	12	ZNF629	no	0.999	0.9999
16	-	48576551	48576554	13	8	N4BP1	no	0.999	0.9999
16	-	58197646	58197646	6	14	CSNK2A2	no	0.999	0.9999
16	-	70695157	70695157	429	222	MTSS1L	no	0.999	0.9999
17	+	905329	905329	36	29	TIMM22	no	0.999	0.9999
17	+	4046477	4046477	4	7	CYB5D2	yes	0.999	0.9999
17	+	4927929	4927929	50	75	KIF1C	no	0.999	0.9999
17	+	17396207	17396203	16	33	MED9	no	0.999	0.9999
17	+	26646219	26646220	6	11	TMEM97	no	0.999	0.9999
17	+	29864967	29864967	9	28	RAB11FIP4	no	0.999	0.9999
17	+	34070338	34070338	21	44	RASL10B	no	0.999	0.9999
17	+	38292488	38292488	28	62	MSL1	no	0.999	0.9999
17	+	38438249	38438249	17	44	WIPF2	no	0.999	0.9999
17	+	41144951	41144951	27	16	RUNDC1	no	0.999	0.9999
17	+	48562951	48562953	20	22	RSAD1	no	0.999	0.9999
17	+	49337949	49337946	16	53	UTP18	no	0.999	0.9999
17	+	73126198	73126193	60	25	ARMC7	no	0.999	0.9999
17	+	79988870	79988866	9	6	LRRC45	no	0.999	0.9999
17	+	79989005	79989005	15	15	LRRC45	no	0.999	0.9999
17	-	647875	647875	10	17	GEMIN4	no	0.999	0.9999
17	-	1683446	1683446	19	24	SMYD4	no	0.999	0.9999
17	-	27589329	27589329	20	28	NUFIP2	no	0.999	0.9999
17	-	27590666	27590666	8	22	NUFIP2	no	0.999	0.9999
17	-	38574124	38574124	20	18	TOP2A	no	0.999	0.9999
17	-	40352678	40352675	8	13	STAT5B	no	0.999	0.9999
17	-	46698976	46698976	7	16	HOXB9	no	0.999	0.9999
17	-	73179052	73179052	125	259	SUMO2	yes	0.999	0.9999
17	-	73496666	73496666	41	85	CASKIN2	no	0.999	0.9999
17	-	73885829	73885834	10	39	TRIM65	no	0.999	0.9999
17	-	79876881	79876881	80	77	MAFG	no	0.999	0.9999
18	+	3262159	3262158	9	13	MYL12B	no	0.999	0.9999
18	-	12337353	12337353	19	18	AFG3L2	no	0.999	0.9999
18	-	44391801	44391801	6	10	PIAS2	no	0.999	0.9999
19	+	3123563	3123563	8	16	GNA11	no	0.999	0.9999
19	+	5153466	5153466	93	236	KDM4B	no	0.999	0.9999
19	+	17326594	17326593	3	12	USE1	no	0.999	0.9999
19	+	30165979	30165977	12	25	PLEKHF1	no	0.999	0.9999
19	+	41245837	41245838	14	34	ITPKC	no	0.999	0.9999
19	+	41246347	41246347	13	22	ITPKC	no	0.999	0.9999
19	+	48947801	48947801	32	47	GRIN2D	no	0.999	0.9999
19	+	58269147	58269147	18	23	ZNF776	no	0.999	0.9999
19	-	2071622	2071622	27	35	MOB3A	no	0.999	0.9999
19	-	2427567	2427567	17	31	TIMM13	no	0.999	0.9999
19	-	3630601	3630601	33	37	PIP5K1C	no	0.999	0.9999
19	-	7115758	7115761	14	17	INSR	no	0.999	0.9999
19	-	14230789	14230793	16	118	ASF1B	no	0.999	0.9999
19	-	37329275	37329275	11	24	ZNF790	yes	0.999	0.9999
19	-	40029823	40029823	22	18	EID2	no	0.999	0.9999
19	-	40030226	40030226	15	16	EID2	no	0.999	0.9999
19	-	40929235	40929231	30	31	SERTAD1	no	0.999	0.9999
19	-	46052611	46052611	21	37	OPA3	no	0.999	0.9999
19	-	56102974	56102975	17	17	FIZ1	no	0.999	0.9999
20	+	6760764	6760762	10	38	BMP2	no	0.999	0.9999
20	+	23334751	23334751	188	88	NXT1	no	0.999	0.9999
20	+	25277576	25277576	8	18	PYGB	no	0.999	0.9999
20	+	43707911	43707911	22	15	STK4	no	0.999	0.9999
20	+	52824633	52824633	47	27	PFDN4	no	0.999	0.9999
20	+	54943519	54943519	8	17	FAM210B	no	0.999	0.9999
20	-	57617883	57617883	9	16	SLMO2	no	0.999	0.9999
20	-	60964294	60964294	20	21	CABLES2	no	0.999	0.9999
21	-	32491943	32491945	11	12	TIAM1	no	0.999	0.9999
21	-	33686657	33686657	101	102	URB1	no	0.999	0.9999
21	-	35288088	35288088	9	30	ATP5O	no	0.999	0.9999
22	+	19420252	19420252	6	9	MRPL40	no	0.999	0.9999
22	+	21305919	21305922	11	27	CRKL	no	0.999	0.9999
22	+	22661295	22661295	107	144	LL22NC03-80A10.6	no	0.999	0.9999
22	+	23506473	23506475	28	44	RAB36	no	0.999	0.9999
22	+	26910395	26910392	7	17	CTA-445C9.14	no	0.999	0.9999
22	+	37964962	37964962	205	183	CDC42EP1	no	0.999	0.9999
22	+	45583658	45583654	19	70	NUP50	no	0.999	0.9999
22	+	50883186	50883186	14	23	PPP6R2	no	0.999	0.9999
22	-	39258152	39258152	20	40	CBX6	no	0.999	0.9999
22	-	41831218	41831214	17	20	TOB2	no	0.999	0.9999
22	-	42486652	42486652	12	19	NDUFA6	no	0.999	0.9999
22	-	42486755	42486755	43	51	NDUFA6	no	0.999	0.9999
22	-	47081941	47081941	8	16	CERK	no	0.999	0.9999
X	+	41208038	41208036	13	27	DDX3X	no	0.999	0.9999
X	+	70795381	70795381	8	26	OGT	no	0.999	0.9999
X	+	119390948	119390947	13	15	ZBTB33	no	0.999	0.9999
X	+	119737975	119737975	70	107	MCTS1	no	0.999	0.9999
X	+	133594319	133594319	52	132	HPRT1	no	0.999	0.9999
X	+	134496943	134496943	12	8	ZNF449	no	0.999	0.9999
X	+	150576182	150576182	25	37	VMA21	no	0.999	0.9999
X	-	20144950	20144950	7	13	EIF1AX	no	0.999	0.9999
X	-	44402095	44402095	156	228	FUNDC1	no	0.999	0.9999
X	-	77082288	77082291	6	23	MAGT1	no	0.999	0.9999
X	-	99891708	99891707	61	79	TSPAN6	no	0.999	0.9999
1	+	1264251	1264254	26	13	GLTPD1	no	0.9999	0.999
1	+	11333290	11333290	19	22	UBIAD1	yes	0.9999	0.999
1	+	11346046	11346046	32	38	UBIAD1	no	0.9999	0.999
1	+	38478405	38478405	21	33	UTP11L	no	0.9999	0.999
1	+	145116432	145116436	43	27	SEC22B	no	0.9999	0.999
1	+	165880150	165880147	24	19	UCK2	no	0.9999	0.999
1	+	201847741	201847741	13	8	IPO9	no	0.9999	0.999
1	+	212534814	212534817	38	6	PPP2R5A	no	0.9999	0.999
1	+	235492074	235492074	18	31	GGPS1	no	0.9999	0.999
1	+	237066186	237066186	26	30	MTR	no	0.9999	0.999
1	-	1342671	1342671	62	83	MRPL20	yes	0.9999	0.999
1	-	1534093	1534093	28	41	C1orf233	no	0.9999	0.999
1	-	11741019	11741022	8	25	MAD2L2	no	0.9999	0.999
1	-	16577313	16577313	47	21	FBXO42	no	0.9999	0.999
1	-	20826181	20826176	89	55	MUL1	no	0.9999	0.999
1	-	36859245	36859244	36	14	LSM10	no	0.9999	0.999
1	-	52486502	52486501	8	16	TXNDC12	no	0.9999	0.999
1	-	53152999	53152999	26	13	SELRC1	no	0.9999	0.999
1	-	59247263	59247263	62	57	JUN	no	0.9999	0.999
1	-	109605498	109605500	23	19	TAF13	no	0.9999	0.999
1	-	155232149	155232149	108	103	SCAMP3	no	0.9999	0.999
1	-	193074537	193074537	29	65	GLRX2	yes	0.9999	0.999
2	+	46809781	46809781	23	34	RHOQ	no	0.9999	0.999
2	+	87004873	87004872	46	17	RMND5A	no	0.9999	0.999
2	+	96937659	96937659	54	33	CIAO1	no	0.9999	0.999
2	+	105654552	105654552	17	37	MRPS9	no	0.9999	0.999
2	+	118572339	118572339	193	151	DDX18	no	0.9999	0.999
2	+	217363497	217363497	11	9	RPL37A	no	0.9999	0.999
2	-	43451236	43451231	176	10	ZFP36L2	no	0.9999	0.999
2	-	219536723	219536723	10	22	RNF25	no	0.9999	0.999
3	+	49708876	49708876	12	26	BSN	no	0.9999	0.999
3	+	51430143	51430143	183	195	RBM15B	no	0.9999	0.999
3	+	101280714	101280714	89	35	TRMT10C	yes	0.9999	0.999
3	+	197677120	197677120	118	78	RPL35A	no	0.9999	0.999
3	-	11762218	11762218	4	9	VGLL4	yes	0.9999	0.999
3	-	15111653	15111653	34	30	ZFYVE20	no	0.9999	0.999
3	-	48725586	48725589	52	47	IP6K2	no	0.9999	0.999
3	-	50362683	50362683	44	37	TUSC2	no	0.9999	0.999
3	-	50362878	50362878	23	20	TUSC2	no	0.9999	0.999
3	-	127842653	127842655	33	83	RUVBL1	yes	0.9999	0.999
4	+	17625838	17625838	100	120	MED28	no	0.9999	0.999
4	+	88997173	88997173	32	8	PKD2	no	0.9999	0.999
5	+	137684743	137684746	16	12	FAM53C	no	0.9999	0.999
5	+	140027410	140027413	34	14	IK	no	0.9999	0.999
5	+	172386434	172386438	11	3	RPL26L1	yes	0.9999	0.999
5	+	174157685	174157685	25	27	MSX2	no	0.9999	0.999
5	-	205679	205680	25	49	CCDC127	no	0.9999	0.999
5	-	218235	218236	16	18	CCDC127	no	0.9999	0.999
5	-	60455728	60455728	29	21	C5orf43	no	0.9999	0.999
6	+	1612275	1612271	348	272	FOXC1	no	0.9999	0.999
6	+	5261772	5261772	7	13	FARS2	no	0.9999	0.999
6	+	26104163	26104165	1508	159	HIST1H4C	no	0.9999	0.999
6	+	31804909	31804909	8	3	C6orf48,SNORD52	no	0.9999	0.999
6	+	34725301	34725301	109	162	SNRPC	no	0.9999	0.999
6	-	32097587	32097587	47	18	FKBPL	no	0.9999	0.999
6	-	42185584	42185584	60	81	MRPS10	yes	0.9999	0.999
7	+	148638582	148638582	424	73	RNY5	yes	0.9999	0.999
7	-	1008555	1008555	21	8	COX19	no	0.9999	0.999
7	-	5520789	5520785	23	16	FBXL18	no	0.9999	0.999
7	-	27219658	27219658	19	16	HOXA10	no	0.9999	0.999
7	-	44922677	44922677	25	17	PURB	no	0.9999	0.999
7	-	72722817	72722817	21	12	NSUN5	yes	0.9999	0.999
7	-	127220757	127220757	539	349	GCC1	no	0.9999	0.999
8	+	38070793	38070793	44	46	BAG4	no	0.9999	0.999
8	+	55047827	55047829	153	75	MRPL15	no	0.9999	0.999
8	+	98863712	98863712	14	23	LAPTM4B	no	0.9999	0.999
9	+	100819023	100819023	11	27	NANS	yes	0.9999	0.999
9	+	111702846	111702850	12	17	FAM206A	no	0.9999	0.999
9	+	117359926	117359926	153	93	ATP6V1G1	no	0.9999	0.999
9	-	35056385	35056385	49	32	VCP	no	0.9999	0.999
9	-	37592426	37592428	36	78	TOMM5,RP11-613M10.8	yes	0.9999	0.999
10	+	70091827	70091827	7	3	HNRNPH3	no	0.9999	0.999
10	+	93789676	93789676	34	35	BTAF1	no	0.9999	0.999
10	+	94415105	94415105	16	9	KIF11	no	0.9999	0.999
10	-	101190373	101190372	10	20	GOT1	yes	0.9999	0.999
11	+	57508907	57508907	11	9	C11orf31	no	0.9999	0.999
11	+	65082342	65082342	16	19	CDC42EP2	no	0.9999	0.999
11	+	73498904	73498908	8	11	MRPL48	no	0.9999	0.999
11	+	75110538	75110543	16	30	RPS3	yes	0.9999	0.999
11	+	117041643	117041643	29	35	PAFAH1B2	no	0.9999	0.999
11	+	118272127	118272126	5	8	ATP5L	no	0.9999	0.999
11	+	118396014	118396014	28	18	MLL	no	0.9999	0.999
11	-	6704562	6704562	21	21	MRPL17	no	0.9999	0.999
11	-	22851342	22851342	21	30	SVIP	no	0.9999	0.999
11	-	31832613	31832613	9	28	PAX6	no	0.9999	0.999
11	-	62558243	62558243	154	126	TMEM223	no	0.9999	0.999
11	-	63528272	63528272	16	18	C11orf95	no	0.9999	0.999
11	-	66114390	66114387	18	14	B3GNT1	no	0.9999	0.999
11	-	66306850	66306850	18	34	ZDHHC24	no	0.9999	0.999
11	-	118966169	118966169	98	59	H2AFX	yes	0.9999	0.999
12	+	3068513	3068513	12	12	TEAD4	yes	0.9999	0.999
12	+	57923677	57923679	30	63	MBD6	no	0.9999	0.999
12	+	70760759	70760759	45	90	KCNMB4	no	0.9999	0.999
12	+	88593337	88593338	17	8	TMTC3	no	0.9999	0.999
12	+	98928463	98928463	29	44	TMPO	no	0.9999	0.999
12	-	93835721	93835721	33	31	UBE2N	no	0.9999	0.999
13	-	30085527	30085528	13	24	SLC7A1	no	0.9999	0.999
13	-	41345307	41345302	36	68	MRPS31	yes	0.9999	0.999
14	+	58711563	58711563	61	149	PSMA3	yes	0.9999	0.999
14	+	68086640	68086641	9	18	ARG2	no	0.9999	0.999
14	-	51442218	51442218	20	34	TRIM9	no	0.9999	0.999
14	-	77490977	77490979	25	14	IRF2BPL	no	0.9999	0.999
15	+	32930348	32930348	17	19	ARHGAP11A	no	0.9999	0.999
15	+	59397317	59397322	17	10	CCNB2	yes	0.9999	0.999
16	+	2758258	2758258	43	31	KCTD5	no	0.9999	0.999
16	+	83841559	83841559	11	26	HSBP1	no	0.9999	0.999
16	-	18801646	18801646	18	12	RPS15A	yes	0.9999	0.999
16	-	25247532	25247533	56	28	ZKSCAN2	no	0.9999	0.999
16	-	30615045	30615045	32	33	ZNF689	no	0.9999	0.999
16	-	48576585	48576586	49	36	N4BP1	no	0.9999	0.999
16	-	67708748	67708748	28	43	GFOD2	no	0.9999	0.999
17	+	900445	900445	44	42	TIMM22	no	0.9999	0.999
17	+	27051213	27051214	61	21	RPL23A	no	0.9999	0.999
17	+	35837909	35837909	9	9	TADA2A	no	0.9999	0.999
17	+	57281920	57281920	9	16	PRR11	no	0.9999	0.999
17	+	73000846	73000847	84	44	CDR2L	no	0.9999	0.999
17	-	2226884	2226884	46	16	TSR1	no	0.9999	0.999
17	-	8091675	8091672	28	8	C17orf59	no	0.9999	0.999
17	-	27585903	27585902	9	6	NUFIP2	no	0.9999	0.999
17	-	55015717	55015717	16	13	COIL	no	0.9999	0.999
17	-	79224873	79224874	27	30	SLC38A10	no	0.9999	0.999
18	+	9954720	9954723	33	9	VAPA	no	0.9999	0.999
19	+	13884938	13884935	7	8	MRI1	no	0.9999	0.999
19	+	18261231	18261231	14	26	MAST3	no	0.9999	0.999
19	+	45909904	45909904	8	15	CD3EAP	no	0.9999	0.999
19	-	2071404	2071403	72	49	MOB3A	no	0.9999	0.999
19	-	2427540	2427540	64	54	TIMM13	no	0.9999	0.999
19	-	3976585	3976585	579	1183	EEF2	no	0.9999	0.999
19	-	5903846	5903845	10	13	NDUFA11	no	0.9999	0.999
19	-	7989674	7989672	76	20	CTXN1	no	0.9999	0.999
19	-	8008605	8008605	7	4	TIMM44	no	0.9999	0.999
19	-	10762686	10762689	60	66	ILF3-AS1	no	0.9999	0.999
19	-	33460003	33460003	17	15	CEP89	no	0.9999	0.999
19	-	47291846	47291846	18	16	SLC1A5	yes	0.9999	0.999
19	-	49621750	49621750	30	20	C19orf73	no	0.9999	0.999
20	+	25278347	25278347	28	38	PYGB	no	0.9999	0.999
20	+	31438036	31438036	25	17	MAPRE1	no	0.9999	0.999
20	+	49200978	49200978	58	121	PTPN1	no	0.9999	0.999
20	+	60878037	60878037	9	17	ADRM1	no	0.9999	0.999
20	+	62153392	62153389	200	116	PPDPF	no	0.9999	0.999
20	-	3764816	3764816	40	52	CENPB	no	0.9999	0.999
22	+	39078041	39078041	14	10	TOMM22	no	0.9999	0.999
22	-	39081821	39081821	22	19	JOSD1	no	0.9999	0.999
22	-	50304124	50304123	96	48	ALG12	no	0.9999	0.999
MT	-	14670	14670	615	75	MT-ND6	yes	0.9999	0.999
X	+	40465630	40465626	17	8	ATP6AP2	no	0.9999	0.999
X	+	118370251	118370251	46	129	PGRMC1	yes	0.9999	0.999
X	+	153248617	153248617	9	13	TMEM187	no	0.9999	0.999
X	-	71526791	71526796	5	3	CITED1	yes	0.9999	0.999
