# Supplementary material for: Transcriptome-Wide Cleavage Site Mapping on Cellular mRNAs Reveals Features Underlying Sequence-Specific Cleavage by the Viral Ribonuclease SOX
Source: PLoS Pathog. 2015 Dec 8;11(12):e1005305. doi: 10.1371/journal.ppat.1005305 (PMC4672902; doi:10.1371/journal.ppat.1005305)
Supplement: S1 Files — “Readme.txt” file with instructions on how to run the analysis, as well as the two scripts required for the analysis are included in the archive. (ZIP) [file ppat.1005305.s013.zip]

Archive with 4 entries (3 files):
- S1Appendix/
- S1Appendix/PyDegradome.py
- S1Appendix/README_PyDegradome.txt
- S1Appendix/thr_class.py
