# Supplementary material for: Transcriptome-Wide Cleavage Site Mapping on Cellular mRNAs Reveals Features Underlying Sequence-Specific Cleavage by the Viral Ribonuclease SOX
Source: PLoS Pathog. 2015 Dec 8;11(12):e1005305. doi: 10.1371/journal.ppat.1005305 (PMC4672902; doi:10.1371/journal.ppat.1005305)
Supplement: S1 Files — “Readme.txt” file with instructions on how to run the analysis, as well as the two scripts required for the analysis are included in the archive. (ZIP) [file ppat.1005305.s013.zip › S1Appendix/README_PyDegradome.txt]

PyDegradome, a program to find cut sites in
degradome-seq/PARE experiments with control and test datasets
=============================================================

Authors
-------
- Marta Gaglia (Tufts University)
  Email: marta.gaglia@tufts.edu
- Chris H. Rycroft (Harvard SEAS / Lawrence Berkeley Laboratory)

Requirements and program structure
==================================
The program requires Python and the NumPy/SciPy libraries. It has been tested
on Linux and Mac OS using Python 2.7, NumPy 1.9.2, and SciPy 0.15.1.

The program consists of two files.

1) PyDegradome.py
PyDegradome.py is designed to compare two datasets, a control (without
expected cut sites) and a test (with expected cut sites) generated using PARE
or another high-throughput sequencing technique that maps 5' ends of RNA
fragments. It is based on a Bayesian probability framework. It determines at
each location whether the underlying rate of fragment production (indicated by
read counts) in the test sample is a multiplicative factor larger than that
in the control rate at some confidence level. The multiplicative factor and
the confidence level are set by the user as arguments when running the
program. In practice, it builds a table of thresholds for control read counts
and specific ratios (multiplicative factor x ratio of total reads in the exon
for text/control). If the read count in the test sample exceeds the threshold
set for the control read count at the same location, the location is considered
part of a peak. To prevent isolated high read counts from skewing the analysis,
read counts within a scanning window (also set by the user) are added together
and these integrated counts are used for the comparison.

2) thr_class.py
thr_class.py is responsible for computing the table of thresholds according
to the Bayesian analysis procedure. Functions from thr_class.py are called by
the PyDegradome.py program.

Running PyDegradome
===================
Syntax:

python PyDegradome.py [options] <gtf file> <control .sam file> <test .sam file>
       <confidence level> <window size> <multiplicative factor> <output file name>

Options:

  -h, --help        Show the syntax of the program and exit
  -t <total sites>  Override the default value of estimated total read sites,
                    used in the construction of the prior probability
                    distributions. (See "prior computation" section.)

Example:

python PyDegradome.py genes.gtf GFP1.sam SOX1.sam 0.999 4 4 SOXvGFP1.txt

If the program is run without the appropriate arguments an error message will
be printed.

PyDegradome output
==================

Peak output file (named by user)
--------------------------------
The output format includes a header line starting with "#", followed by 3
lines per peak:

- The first line includes tab-separated entries for chromosome, strand,
  position of peak start, position of peak end, the position with the highest
  read count, the ratio between all reads in the exon in test vs. control, the
  factor used for thresholding (user-defined multiplicative factor * ratio of
  exon reads), the read count at the position listed as "position with the
  highest read count" in test and control sample, the total read count in the
  peak in the test and control samples.

- The second and third lines print out the list of counts for positions
  starting 10 nt 5' of peak start and ending 10 nt 3' of peak end  for each
  of control and test dataset. If the peak is less than 10 nt away from the
  end of an annotated exon, then fewer positions are printed.

The position with the highest read count is assumed to be the nucleotide 5' of
the cut.

Output header and example:

#chr	strand	peak_start	peak_stop	max_peak_test	ratio	factor	max_count_test	max_count_ctl	tot_count_test	tot_count_ctl
1	+	11333280	11333286	11333283	0.561076604555	2.24430641822	61	9	91	16
[0, 0, 1, 4, 0, 0, 0, 0, 0, 1, 0, 0, 1, 0, 6, 9, 4, 11, 1, 2, 19, 14, 0, 3, 5, 0]
[1, 1, 2, 27, 0, 5, 0, 0, 0, 2, 2, 0, 1, 61, 0, 27, 1, 2, 0, 0, 0, 0, 1, 0, 1, 0]
1	+	11347447	11347448	11347447	0.262411347518	1.04964539007	7	0	7	0
[0, 0, 0, 0, 0, 0, 1, 0, 0, 0, 0, 2, 0, 2, 1, 0, 2, 1, 0, 0, 0]
[0, 0, 0, 0, 0, 1, 0, 0, 1, 1, 7, 1, 0, 0, 1, 0, 1, 1, 0, 0, 0]

Additional output files
-----------------------
The program also generates three additional files that can be used for
trouble-shooting.

<output file name>_test.tab contains the table of threshold uses to score the
test file.

<output file name>_ctl_heightfreq.txt and
<output file name>_test_heightfreq.txt record the number of times a particular
number of reads mapping at a single location is found in the control (ctl) or
test dataset.

Prior distribution computation and Bayesian analysis
====================================================
During the PyDegradome analysis, the program examines the distribution of the
frequencies of the read counts, to compute a prior distribution for the
underlying rates at which reads are produced at each site (following a Poisson
distribution). In all cases that the code has been tested on, the read counts
follow a power-law distribution. This phenomenon has been documented in the
literature, and several theoretical explanations have been proposed. 

The prior distributions for the rates are therefore taken to follow power
laws. The probability density function (PDF) of the control sample rate is

f(x) = { (a-1) b^{a-1} x^{-a}  for x>b,
       { 0                     for x<=b,

where a and b are positive parameters. This precise form is chosen so that
integral of the PDF from zero to infinity is 1. Similarly, the PDF for the
test sample rate is
 
f(y) = { (c-1) d^{c-1} y^{-c}  for y>d,
       { 0                     for y<=d,

where c and d are positive parameters. The program fits the parameters a and c
by performing linear regression on the read count distributions for the test
and control samples, respectively.

The program estimates the parameters b and d by ensuring that the probability
of observing a zero read count matches the data. To do this, the program must
estimate the number of sites that have zero reads. This is accomplished by
subtracting the total number of sites with non-zero reads from an estimate of
the total number of possible sites.

Currently a default value of total sites of 32348300 is used, which is based
on the 1% of the total human genome that is estimated to be transcribed. While
the output of the code is not particularly sensitive to this number, the
default value can be overridden using the "-t" program option. Overriding the
default value may be appropriate for date originating from non-mammalian
cells.

The program prints out the values of a, b, c, and d. For the SOX dataset and
other datasets we have tested the program on, the parameters of a and c are
approximately 2. Once the prior distribution is established, it is used by the
code to perform the Bayesian analysis. At a given site, a posterior
distribution for the underlying rate can be found using Bayes' Theorem and the
observed count, which can subsequently be used to look for significant
differences in the underlying rates between the control and test samples.

General notes
=============
PyDegradome.py is designed to compare two datasets, a control (without
expected cut sites) and a test (with expected cut sites) generated using PARE
or another high-throughput sequencing technique that maps 5' ends of RNA
fragments.

It only detects peaks within previously annotated regions of the transcriptome
and thus requires a genome annotation that matches the genome assembly used
for the alignment. It was designed with .sam files from Tophat/Bowtie in mind
as an input. It requires that all chromosome found in the alignment files are
also listed in the annotation file.

Please contact Marta Gaglia (marta.gaglia@tufts.edu) with any questions or
problems.
