# Supplementary material for: Transcriptome-Wide Cleavage Site Mapping on Cellular mRNAs Reveals Features Underlying Sequence-Specific Cleavage by the Viral Ribonuclease SOX
Source: PLoS Pathog. 2015 Dec 8;11(12):e1005305. doi: 10.1371/journal.ppat.1005305 (PMC4672902; doi:10.1371/journal.ppat.1005305)
Supplement: S2 Files — “Readme.txt” file with instructions on how to run the analyses, and several scripts used to analyze the data. (ZIP) [file ppat.1005305.s014.zip]

Archive with 7 entries (6 files):
- S2appendix/
- S2appendix/compare_peaks.py
- S2appendix/create_pwm_wbkg.py
- S2appendix/cut_score_ranking.py
- S2appendix/README_otherscripts.txt
- S2appendix/score_motif_wholetransc.py
- S2appendix/score_motifs.py
