# Supplementary material for: Transcriptome-Wide Cleavage Site Mapping on Cellular mRNAs Reveals Features Underlying Sequence-Specific Cleavage by the Viral Ribonuclease SOX
Source: PLoS Pathog. 2015 Dec 8;11(12):e1005305. doi: 10.1371/journal.ppat.1005305 (PMC4672902; doi:10.1371/journal.ppat.1005305)
Supplement: S2 Files — “Readme.txt” file with instructions on how to run the analyses, and several scripts used to analyze the data. (ZIP) [file ppat.1005305.s014.zip › S2appendix/create_pwm_wbkg.py]

## this program reads in sequences in fasta format and creates a position weight matrix, uses background nucleotide probabilities derived from GRCh37 transcript seq- human_cdna_ensembl.fa. Sequences should be in alignment and of the same length.
from sys import *
import math
import matplotlib.pyplot as plt


## error message if arguments not provided
if len(argv) < 5:
    print "arguments needed :\n1 = fasta file to analyze\n2 = length of sequences to analyze\n3 = position of cut site\n4 = suffix of output file\nSyntax: python <fasta file to analyze> <length of sequences> <position of cut site> <suffix of output file>"
    exit()


bkg = { "A": 0.257,"C": 0.249,"G": 0.253,"T": 0.241} ## background probabilities from GRCh37 transcript seq- human_cdna_ensembl.fa


## read in fasta and record #s of nucleotides at each position

f = open(argv[1],"r")  ## fasta file of sequences to analyze

tot_len = int(argv[2]) ## length of sequence to analyze

pwm_c = {"A":[], "C":[], "G":[], "T":[]} ## will store the counts of nuc at each position (key = nuc, value = list of counts ordered by position)
for x in range(tot_len):
    for k in pwm_c:
        pwm_c[k].append(0)

for l in f:
    if l[0] != ">":
        l = l.strip()
        if "N" in l:
            continue
        for x in range(len(l)):
            nuc =l[x]
            pwm_c[nuc][x] += 1

## checks that the numbers add up to same total # of sequences for each position 

tot_seq = "NA"

for x in range(tot_len):
    tot_seq2 = 0
    for k in pwm_c:
        tot_seq2 += pwm_c[k][x]
    if tot_seq != "NA" and tot_seq2 != tot_seq:
        print "problem!!"
    tot_seq = tot_seq2

## converts number into frequencies and then log2 likelihood

pwm_p = {}
pwm_cp = {}

for k in pwm_c:
    pwm_p[k] = [float(x)/float(tot_seq) for x in pwm_c[k]] ## calculate the frequency of each base at each position
    pwm_cp[k] = [ math.log(y/float(bkg[k]),2) for y in pwm_p[k]] ## calculate the likelihood of each base at each position by dividing the frequency by the frequency in human RNA

## output preparation

order = pwm_cp.keys()
order.sort()

pos= []
for z in range(tot_len):
    z2 = z - int(argv[3]) ## prepare x axis for plot by correcting the position by the sequence 5' of the cut
    pos.append(z2)

## prints out the PWM as standard output

header = [str(x) for x in pos]
header.insert(0, "nuc")
print "\t".join(header)

for h in order:
    new_line = [h]
    for x in range(len(pwm_cp[h])):
        new_line.append(str(pwm_cp[h][x]))
    print "\t".join(new_line)

## plots a connected-line plot representing the PWM

fig = plt.figure(11)
ax = fig.add_subplot(1,1,1)
colors = ["g","b","Orange","r"]
for x in range(len(order)):
    j = order[x]
    ax.plot(pos,pwm_cp[j], color = colors[x], linewidth =2, label = j)
ax.axis([-int(argv[3]),tot_len-int(argv[3])-1,-4,2]) ## y axis values may need to be modified depending on data
#ax.axis([-10,9,-2,2])
ax.legend(loc=3)
ax.set_xlabel("position relative to cut")
ax.set_ylabel("likelihood")
name = "likelihood_nuc_reltocut_"+argv[4]+".pdf"
fig.savefig(name, format = "PDF")
