# Supplementary material for: Transcriptome-Wide Cleavage Site Mapping on Cellular mRNAs Reveals Features Underlying Sequence-Specific Cleavage by the Viral Ribonuclease SOX
Source: PLoS Pathog. 2015 Dec 8;11(12):e1005305. doi: 10.1371/journal.ppat.1005305 (PMC4672902; doi:10.1371/journal.ppat.1005305)
Supplement: S2 Files — “Readme.txt” file with instructions on how to run the analyses, and several scripts used to analyze the data. (ZIP) [file ppat.1005305.s014.zip › S2appendix/README_otherscripts.txt]

Other scripts used in the analysis described in Gaglia et al.
=============================================================

Author
-------
- Marta Gaglia (Tufts University)
  Email: marta.gaglia@tufts.edu

compare_peaks.py
----------------
This program can be used to compare two output files from PyDegradome to each
other, and determine shared peaks.

The program requires Python2.7.

Syntax:

python compare_peaks.py <test suffix 1> <control suffix 1> <test suffix 2>
      <control suffix 2> <other file suffix> <maximum distance> > <output file name>

Input:

1) The inputs are two output files from PyDegradome. The program assumes that
   the files are called "AvB_C.txt" where A, B and C are the test suffix,
   control suffix and other file suffix required as inputs. For example,
   if the files are S1vG1_4.txt and S2vG2_4.txt then the command line will be:

   python compare_peaks.py S1 G1 S2 G2 4 0

2) Maximum distance = maximum allowed distance for two peaks to be considered
   the same peak.

Output:

1) Shared peaks are printed to standard output. Each line is tab-delimited and
   includes chromosomal position, strand, position of max read count of peak
   in file 1, position of max read count of peak in file 2, read count at
   specific position in file 1, read count at specific position in file 2.

2) Number of total and shared peaks, as well as number of peaks unique to each
   file is printed to standard error.

create_pwm_wbkg.py
------------------
This program reads in sequences in fasta format and creates a position weight
matrix (PWM), using background nucleotide probabilities derived from GRCh37
transcript sequences in human_cdna_ensembl.fa. Sequences should be in
alignment and of the same length.

The program requires Python2.7 and the Matplotlib library.

Syntax:

python create_pwm_wbkg.py <fasta file to analyze> <length of sequences> <position of cut site> <suffix of output file>

Input:

Fasta-formatted file of sequences (aligned relative to each other and of the
same length). Length of sequences must be specified. "Position of cut site"
determines which nucleotide is used as the 0 position in the graph and the
matrix.

Outputs:

1) The resulting PWM in log2 likelihood values is printed to standard output.

2) A PDF file is generated called "likelihood_nuc_reltocut_<user-defined
   suffix>.pdf", a line-connected plot of nucleotide likelihood at each
   position - see Fig. 4B in the paper.

score_motifs.py
----------------
This program takes a position weight matrix (PWM) and scores sequences in
fasta formatted files against it. It generates a PDF file of the histogram of
the log2 likelihood scores. If there are more than 1 fasta inputs it uses the
Kolgorov-Smirnov test to test whether the distributions are significantly
different from each other and prints out the p values.

The program requires Python2.7 and the NumPy/SciPy and Matplotlib libraries.

Syntax:

python score_motifs.py <pwm> <title of PDF output file> <fasta to score 1> <fasta to score 2> ...

Inputs:

1) A position weight matrix (PWM) given in a tab-delimited text file where the
   rows are different nucleotides and the columns are different positions. The
   values are log2 likelihoods. The first row can be a header if it begins
   with "#". (The PWM generated by create_pwm_wbkg.py is in this format).

2) Fasta-formatted files. The sequences need to have the same length as the
   PWM.

Output:

PDF file of histogram of log2 likelihood scores that the sequence matches the
PWM. y-axis = frequency density, y-axis = log2 likelihood score
Also, the p value from the Kolgorov-Smirnoff test is printed as standard
output.

Note: the names of the samples for the legend and colors for the histogram
need to be altered at lines 58 and 59 depending on user preference. Users may
also want to adjust histogram binning and add axis labels.

score_motif_wholetranscr.py
---------------------------
This program takes a position weight matrix (PWM) and scores sequences in
fasta formatted files against it. Unlike score_motifs.py, it scans the entire
sequence and calculates the score for each possible  n-mer. It generates a PDF
file of the histogram of the top log2 likelihood scores for each transcript. If
there are more than 1 fasta inputs it uses the Kolgorov-Smirnov test to test
whether the distributions are significantly different from each other and
prints out the p values.

The program requires Python2.7 and the NumPy/SciPy, Biopython and Matplotlib
libraries.

Syntax:

python score_motif_wholetranscr.py <pwm> <title of PDF output file> <fasta to score 1> <fasta to score 2> ...

Inputs:

1) A position weight matrix (PWM) given in a tab-delimited text file where the
   rows are different nucleotides and the columns are different positions. The
   values are log2 likelihoods. The first row can be a header if it begins
   with "#". (The PWM generated by create_pwm_wbkg.py is in this format).

2) Fasta-formatted files. The sequences have to be the same length as or
   longer than the PWM. They are scanned in windows of the length of the PWM.

Output:

PDF file of histogram of log2 likelihood scores that the sequence matches the
PWM. y-axis = frequency density, y-axis = log2 likelihood score
Also, the p value from the Kolgorov-Smirnoff test is printed as standard
output.

Note: the names of the samples for the legend and colors for the histogram
need to be altered at lines 48 and 49 depending on user preference. Users may
also want to adjust histogram binning and add axis labels.The program is set to
output the best score for each transcripts, but can be altered at lines 70 or
71 to output all the scores or the worst score (as described within script).

cut_score_ranking.py
--------------------
This program determines what the ranking of the score at the detected cut site
is compared to all the possible scores in the mRNA when a position weight
matrix (PWM) is used to score the sequences. It then plots a cumulative
disribution of the rankings.

The program requires Python2.7 and the NumPy, Biopython and Matplotlib
libraries.

Syntax:

python cut_score_ranking.py <peak file> <gtf file> <pwm file> <genome fasta> <output pdf name> <pos 0>

Inputs:

1) A file listing peaks to test. Format needs to be formatted like the output
   of compare_peaks.py. (chromosomal position, strand, position of max read
   count of peak in file 1). If the cut sites occur far apart, the first
   position listed will be used.

2) Gtf file of annotation - same as used for peak detection.

3) A position weight matrix (PWM) given in a tab-delimited text file where the
   rows are different nucleotides and the columns are different positions. The
   values are log2 likelihoods. The first row can be a header if it begins
   with "#". (The PWM generated by create_pwm_wbkg.py is in this format).

4) Genome fasta file matching the annotation

5) Position of nucleotide 0 with respect to the PWM to be tested (e.g if
   testing a 20 nt motif, where is the position of a cut site is at nt 10, 10
   should be used)

Output:

PDF file of cumulative distribution of ranks of scores at the cut site. x-axis
= relative rank, y-axis = cumulative probability.

Note: the names of the samples for the legend and colors for the histogram
need to be altered at line 204 depending on user preference. Users may
also want to adjust binning and add axis labels.Lines 184 and 185 can be added
by removing the "#" and will print some data on scores and ranking to standard
output.
